# Supplementary material for: Host–Guest Interactions of Zirconium-Based Metal–Organic Framework with Ionic Liquid
Source: Molecules. 2023 Mar 21;28(6):2833. doi: 10.3390/molecules28062833 (PMC10055841; doi:10.3390/molecules28062833)
Supplement: Supplementary file 1 [file molecules-28-02833-s001.zip]

Archive with 1 entries (1 files):
- molecules-2262724-supplementary.pdf
